# Supplementary material for: OmiEmbed: A Unified Multi-Task Deep Learning Framework for Multi-Omics Data
Source: Cancers (Basel). 2021 Jun 18;13(12):3047. doi: 10.3390/cancers13123047 (PMC8235477; doi:10.3390/cancers13123047)
Supplement: Supplementary file 1 [file cancers-13-03047-s001.zip]

Archive with 1 entries (1 files):
- cancers-1248175-supplementary.pdf
